# Supplementary material for: Dealing with uncertainty in agent-based models for short-term predictions
Source: R Soc Open Sci. 2020 Jan 15;7(1):191074. doi: 10.1098/rsos.191074 (PMC7029931; doi:10.1098/rsos.191074)
Supplement: Supplementary material [file rsos191074supp1.zip]

Archive with 54 entries (54 files):
- Author_tex.tex
- rsos.cls
- implications.tex
- method.tex
- research_problem.tex
- AppendixA.tex
- conclusion.tex
- experiments.tex
- 2018-pf-bussim.bib
- coverletter.tex
- AppendixB.tex
- response.tex
- response_2_minor.tex
- media_summary.tex
- OPENSCIENCE.eps
- OPENSCIENCE.pdf
- OpenAccesslogo_bw.eps
- RSOS_Pubs_Logo_Line_CMYK.eps
- RSOS_Pubs_Logo_Line_CMYK.pdf
- RSPA_LOGO-color.eps
- RSPA_LOGO-color.pdf
- RS_crossmark_logo.eps
- RS_crossmark_logo.pdf
- openaccesslogo_bw.pdf
- Figures/Fig_calibration.pdf
- Figures/Fig_calibration_IncreaseRate_7.pdf
- Figures/Fig_calibration_results_IncreaseRate.pdf
- Figures/Fig_calibration_results_maxDemand.pdf
- Figures/Fig_calibration_v2.pdf
- Figures/Fig_do_nothing_IncreaseRate_7.pdf
- Figures/Fig_do_nothing_results.pdf
- Figures/Fig_do_nothing_results_IncreaseRate.pdf
- Figures/Fig_do_nothing_results_maxDemand.pdf
- Figures/Fig_do_nothing_static.pdf
- Figures/Fig_do_nothing_static_v2.pdf
- Figures/Fig_PF.pdf
- Figures/Fig_PF_300.pdf
- Figures/Fig_PF_IncreaseRate_5.pdf
- Figures/Fig_PF_results_IncreaseRate.pdf
- Figures/Fig_PF_results_IncreaseRate_NO_CALIBRATION.pdf
- Figures/Fig_PF_results_IncreaseRate_Replication.pdf
- Figures/Fig_PF_results_maxDemand.pdf
- Figures/Fig_PF_results_maxDemand_NO_CALIBRATION.pdf
- Figures/Fig_PF_results_maxDemand_replication.pdf
- Figures/Fig_PF_std00005_bestparticle.pdf
- Figures/Fig_spacetime_2dynamic.pdf
- Figures/Fig_spacetime_2stochastic.pdf
- Figures/Fig_spacetime_dynamic.pdf
- Figures/Fig_spacetime_IncreaseRate_1.pdf
- Figures/Fig_spacetime_IncreaseRate_9.pdf
- Figures/Fig_spacetime_IncreaseRate_20.pdf
- Figures/flowchart.pdf
- Figures/framework_rev.pdf
- Figures/AVL_Route555_2015.pdf
