# Supplementary material for: Dealing with uncertainty in agent-based models for short-term predictions
Source: R Soc Open Sci. 2020 Jan 15;7(1):191074. doi: 10.1098/rsos.191074 (PMC7029931; doi:10.1098/rsos.191074)
Supplement: Supplementary material [file rsos191074supp1.zip › implications.tex]

% !TEX root = BusSim.tex
\section{Implications and Limitations\label{s:implications}}

This paper presents an integrated framework to reduce uncertainty in ABMs when making predictions in real time, by combining parameter calibration and data assimilation. As discussed in Section \ref{s:Intro} and \ref{s:problem}, an `identical twin' approach has been adopted instead of real noisy data to facilitate an effective evaluation of the proposed methods against the synthetic `ground truth'. The numerical experiment shows that the framework yields more accurate predictions than (i) a benchmark scenario (without parameter calibration), and (ii) a scenario with parameter calibration but without data assimilation. 

In its current form, the framework can provide \textit{real time} bus locations and arrival times for passenger information systems. The forecasted bus location and arrival information provides key intelligence for waiting passengers \cite{fan2016waiting}. This is beneficial for all public transport passengers, but can be of particular benefit in countries, for example in the Global South \cite{kumar2017bus}, where  there are frequent delays due to transport systems being complex, heterogeneous or heavily congested. The prediction of bus arrival times is also critical for real-time trip planners. These planning systems propose optimal alternative routes for passengers, or update information on a connecting service that may be unreachable due to delayed buses. 

Many advanced Intelligent Transport System applications  rely heavily on predictions of bus location and arrival times, for  example  bus control studies such as \cite{daganzo2009headway}.  A model-based prediction of bus location and arrival time, such as the framework in this paper, would allow bus operators the ability to evaluate and update their transportation infrastructures in real time. Although the proposed \textit{BusSim-Truth} simulation model is relatively simple (at least when compared with industry-leading models such as MatSim \citep{balmer2009matsim}) it is able to recreate some of the important features of the bus system such as leapfrogging, bus bunching, and responses to dynamic passenger demand. It is therefore adequate as a test bed for the particle filter; future work will test the particle filter on a more advanced and realistic simulation.

A notable limitation with the current framework is with regards to the treatment of traffic. Currently the traffic volume on the network is represented with a single parameter ($V^t$ in Equation~\ref{e:statespace1}). Therefore although the traffic volume can vary dynamically, it is homogeneous across the bus route. Although it is technically simple to implement homogeneous (per link) traffic volumes, this would substantially increase the size and complexity of the model state space and would require a much larger number of particles to adequately capture the additional complexity.  A further exciting opportunity for future development is to explore the implications of the buses affecting the surrounding traffic, rather than the impact of the traffic on the buses. 

Data assimilation methods, similar to many other data-driven methods, require and rely on the quality of data. Another limitation of this work is with regard to the cases where the data have major discrepancy, that have not been addressed in this current framework. The current models, in principal, should still produce particles that are more reliable than data that are highly inaccurate. Future studies may look at developing a data quality check procedure into the framework in Figure \ref{fig:workflow} to allow skipping the data assimilation step if the data quality deteriorates to a certain value. 
