# Supplementary material for: Dealing with uncertainty in agent-based models for short-term predictions
Source: R Soc Open Sci. 2020 Jan 15;7(1):191074. doi: 10.1098/rsos.191074 (PMC7029931; doi:10.1098/rsos.191074)
Supplement: Supplementary material [file rsos191074supp1.zip › research_problem.tex]

% !TEX root = BusSim.tex
% 
\section{Research problem and related works} \label{s:problem}

Historical and real-time bus GPS data are often used by operators to locate buses and predict their locations and arrival times. The prediction of bus locations and arrival times in real time is a challenging problem \citep{chien2002dynamic}. Ideally, perfect knowledge of the current state of the system and any underlying processes is required. However, obtaining this level of knowledge is impossible due to sources of uncertainty and the complex interactions in bus operations. The majority of research within this area has focused on machine learning methods to find a direct mapping between input
data and bus arrival time. Examples of these methods include Artificial
Neural Networks \citep{chien2002dynamic}, Support Vector Machines
\citep{bin2006bus}, and Bayesian techniques \citep{khosravi2011prediction}. While machine learning methods can provide very accurate and efficient predictions in real time, they are solely reliant on the quality and quantity of the available data. Even with high-resolution datasets that record accurate spatio-temporal bus locations, there is an array of additional features that are not recorded in the observed data (such as the downstream population waiting for a bus) so the full complexity of the system will never be captured. 

\label{review:new_abm_lit_review}Instead, analytical and simulation models of bus routes have been proposed that aim to reproduce the \textit{underlying processes} in bus operations, rather than attempting to identify direct mappings between inputs and outputs. One of the earliest successes in simulating a simple bus systems was from Cellular Automata modelling~ \citep{luo2012realistic,o1998jamming,chowdhury2000steady,
jiang2003realistic}. Whilst the dynamical foundations of these models
are well understood, they are outperformed by more sophisticated
models such as bus-following models
\citep{nagatani2000kinetic,huijberts2002analysis,Tang2012,
nagatani2001bunching,hill2003numerical}; traffic-following models
\citep{cats2010mesoscopic,toledo2010mesoscopic,hans2015real}, schedule-following models \citep{kieu2019stochastic} and agent-based models \citep{horni2016multi,schelenz2013decision}.
Bus-following models aim to model the fundamental dynamics of a bus
route by modelling individual buses that follow each other (for example speeding up if the bus ahead is far away). Traffic-following models,
on the other hand, aim to model buses as a component of a transport
system with private and public transport, where their speeds are
affected by the traffic flow, traffic signals \citep{hans2015real} or
traffic density \citep{toledo2010mesoscopic}. Schedule-following models assume that buses try to adhere to their schedules and adapt their speeds as they are ahead or behind the schedule \citep{kieu2019stochastic}. There are also several recent ABMs of public transport, where buses are interacting with other buses and the traffic \citep{horni2016multi,schelenz2013decision}. Compared to other approaches, agent-based modelling is able to replicate more complex phenomena in bus' operations, such as crowding, bus bunching and leap-frog bunching \citep{horni2016multi}. ABMs of buses are also often implemented in advanced agent-based modelling systems, such as MatSim \citep{horni2016multi} and AnyLogic \citep{schelenz2013decision}, where multiple interactions and heterogeneous behaviour can be modelled. 

One way for these models to fit better to the observed data is to
adjust the model parameters until the model satisfies some predetermined criteria. This parameter adjustment process is often referred to as
\textit{parameter calibration}. Popular optimisation techniques include simulated annealing~\citep{pennisi_optimal_2008}, genetic
algorithms,~\citep{heppenstall_genetic_2007, malleson_optimising_2014}, and approximate Bayesian computation~\citep{grazzini_bayesian_2017}. Parameter calibration, especially with ABMs, is often only
implemented once, and therefore cannot account for any changes that may take place within
the system during run time. In fact, the real bus operation is certainly \textit{dynamic}, where the system states are changing over time in response to traffic conditions or passenger demand. In real time, there is also uncertainty about the bus operations that comes from the lack of information regarding the current system states. Examples of such unobservable system states include the number of passengers who are waiting at
downstream stops or the number who plan to get off the bus, and the
surrounding traffic conditions.  The lack of information about these factors means that any model of bus
operation in real time will have to make assumptions thereby introducing errors in their predictions. 

\label{review1:new_reference} Therefore, this research will develop a framework that allows complex simulation models of buses to deal with uncertainty in real time and make short-term predictions. We will explore a combination of parameter calibration and a \textit{data assimilation} (DA) technique to deal with both the two types of uncertainties about the bus operation that have been discussed: the \textit{changing system states} and the \textit{unobservable information}. The idea is to calibrate an ABM bus route simulator using historical data which is then dynamically optimised on-the-fly using real-time data. This, in itself, is a novel and important
contribution. Previous efforts have attempted to incorporate data assimilation with agent-based models directly \citep[for example see][]{ward_dynamic_2016, wang_data_2015} and indirectly \citep[e.g. through a `self-evolving simulation (SES) framework'][]{bae_simulation_2018}) but it is unclear how DA methods, that have typically been created for linear models
\citep{harvey1990forecasting}, can be adapted for non-linear ABMs. 

DA methods assume that observational data are sparse and only describe the target system in limited detail. Therefore a model is essential as a means of filling in the gaps in space and time left by the observations through the generation of additional data.
In effect, the model propagates data from observed to unobserved areas
\citep{carrassi_data_2018}.  Although techniques can be used to
perform parameter estimation, they are most often framed as a state
estimation problem. The aim is to calculate a posterior probability for
the state vector $X_t$, given prior distributions from a model (in this case, a bus route operation model) and data from observations. It is
this marriage of a model and real-time observational data (and the 
associated uncertainties) that offers the means of allowing all the
available information to be used to determine the true state of the
system as accurately as possible \citep{talagrand_use_1991}.

\label{reviewer2:markovian_models}Models where the system state at time $t$ are only dependent on the state at time $t-1$ are termed \textit{Markovian}. We are particularly interested in ABMs that can be written in a Markovian nature because DA algorithms require knowledge to the \textit{full} model state in the form of the state vector $X_t$. While some ABMs in the literature track agent histories and use this information to decide future states, these can be recast as Markovian ABMs by expanding the state vector to include these histories. Implementing a bus route system as a Markovian model requires variables such as vehicle locations, speeds, occupancies etc. It is reasonable to assume that the system state at the next time step only depends on the value of these variables at the current time step. For simplicity, we assume that the state vector used here has a fixed size.  The unused variables (i.e. those for buses that have yet to enter the system) can be set to zero, enabling the state vector to be treated as sparse and
passed efficiently between iterations. If the state vector has a fixed size, then all possible states of the system belongs to a state-space $\mathcal{X} \in \mathbb{R}^n$. The system state evolves in some fixed interval \{0,..,K\}. We denote the state of the bus route at time $t$ by $X_t \in \mathcal{X}$.

In practice, one would develop simulation models of bus systems that aim to replicate the real bus operations by providing outputs that are as close as possible to some historical bus data. This paper, instead, follows a `pseudo-truth' experiment framework, similar to \cite{wang_data_2015}. The experiment data to be used will be `synthetic', or generated from simulation instead of using real data. The reason is that real data often comes with noise that hides the true state of the bus route (e.g. noise from GPS data). A simulated synthetic data would enable us to control the level of noise in the data, and to evaluate the modelling results against the ground truth rather than noisy data. Figure \ref{fig:workflow} shows the workflow of this study. 

\begin{figure}[H]  \centering\includegraphics[width=13cm]{Figures/framework_rev.pdf}
\caption{Study workflow.} 
\label{fig:workflow} 
\end{figure}

Any simulation model, in practice, is essentially an imperfect replication of reality. For instance, the real bus operation is both \textit{dynamic} (the system states are changing over time) and \textit{stochastic} (there is inherent randomness in the system). Recall that the objective of this paper is to improve the accuracy of short-term forecasts using Agent-Based Models by performing dynamic state estimation of the current system state. This is essentially the final product at time $t+1$ in Figure \ref{fig:workflow}. Improvements of the forecasts at time $t+1$ is archived by improving the estimation of system state at time $t$, by using Data Assimilation to transform a `Prior state vector' (pure models' estimates) to a `Posterior state vector' (models' estimates combined with real-time data). 

Taking this into consideration, we develop a framework (illustrated in Figure \ref{fig:workflow}) where the model that will be used to generate the synthetic `pseudo-truth' data that is both \textit{dynamic} and \textit{stochastic}, to be as close as possible to the real system. We will refer to this model as \textit{BusSim-truth}. The developed framework will then be evaluated on two simpler variations of this model. This is similar to the practice where no simulation model of bus operations would be able to completely replicate the dynamics of the real bus system. Both simpler models are static (i.e. they both have states that are unchanged over time) but one of them is \textit{deterministic} and another one is \textit{stochastic}: 

\begin{itemize} 
	\item \textbf{BusSim-deterministic}. This model evolves exactly the same way in each model run;
	\item \textbf{BusSim-stochastic}. This model is stochastic, e.g. the numbers of people waiting at bus stops is drawn from a random distribution 
\end{itemize} 

\label{rlab:bus-sim-truch-outline}The study workflow generally consists of 2 major steps. It starts with the development of the \textit{BusSim-truth} model. Two sets of pseudo-truth data will be generated. The first represents `historical' GPS data, which are essentially the outputs of multiple runs of the same BusSim-truth model with the same predefined set of parameters. The GPS data will be slightly different each time the model is run because BusSim-truth is stochastic and dynamic. The second set of data represent a single run of BusSim-truth, also using the same set of parameters. These data will represent synthetic `real-time' GPS data and will be used to conduct data assimilation. This situation is similar to the reality, where transport companies collect data across multiple days to build up a `history' of the behaviour of the bus system and subsequently use these data to calibrate models. The `real-time' data represent the \textit{current} state of the world. The BusSim-truth model is not a perfect replication of reality, but contains the \textit{dynamic} and \textit{stochastic} features similar to a real bus system. It also replicates frequent phenomenon in bus operations such as bus bunching (where two buses of the same line arrive at the same bus stop at the same time).

As would be necessary in reality, BusSim-deterministic and BusSim-stochastic will first be calibrated against the synthetic `historical' GPS data. In the second step of the study workflow, DA will be used in an attempt to update the states of the models to the `real-time' GPS observations in order to produce more accurate short-term forecasts of the system behaviour. 
