# Supplementary material for: Dealing with uncertainty in agent-based models for short-term predictions
Source: R Soc Open Sci. 2020 Jan 15;7(1):191074. doi: 10.1098/rsos.191074 (PMC7029931; doi:10.1098/rsos.191074)
Supplement: Supplementary material [file rsos191074supp1.zip › experiments.tex]

% !TEX root = BusSim.tex
\section{Numerical experiment}
\label{s:experiments}
\subsection{Experiment set up}

To generate the synthetic `historical' and `real-time' GPS data used in BusSim-deterministic and BusSim-stochastic, we predetermine a set of model parameters to generate realistic GPS data. Table \ref{tab:param} lists the fixed parameters being used in this experiment. 

\begin{table}[htbp]
  \centering
  \caption{Fixed parameters in BusSim-truth}
    \begin{tabular}{rll}
    %\toprule
    \multicolumn{1}{l}{\textbf{Class}} & \textbf{Parameter} & \textbf{Value} \\
    \midrule
    \multicolumn{1}{l}{Bus} & FleetSize  & Unique ID of the bus agent \\
          & Acceleration & 3 $m/s^2$ \\
          & [$\theta_1,\theta_2,\theta_3$] & [3,1,0.85] $s$ \\
    \midrule
    \multicolumn{1}{l}{BusStop} & Number of Stops & 20 \\
          & Length between stops & 2000m \\
          & GeoFence & 50m \\
    \bottomrule
    \end{tabular}%
  \label{tab:param}%
\end{table}%

Second, the dynamic parameter set $S_t = [Arr_m^t \ Dep_m^t \ V^t]$ (Equation \ref{e:statespace1}) are time-varying and therefore, randomly generated using fixed rules. We first generate an initial arrival rate $Arr_m^0$ at stop $m$ at time 0 by a random generation from an uniform distribution between the minimum and maximum passenger arrival rate [$minDemand, maxDemand$]. 
  
  \begin{equation}
   Arr_m = \mathcal{U} (minDemand, maxDemand) \quad m = 1,...,M
   \label{eq:arrival_rate}
\end{equation}

The departure rate is also generated from an uniform distribution, but also ordered ascending to represent the fact that more passengers alight at the end of the route than at the beginning. The departure rate at the last stop (stop M) is set as 1 to allow remaining passengers to alight the bus at the last stop. 
\begin{equation}
   Dep_m =  ordered \ (\mathcal{U} (0.05, 0.5)), \quad Dep_M = 1 \quad \& \quad m = 1,...,M
     \label{eq:departure_rate}
\end{equation}

Finally, the initial traffic speed is set at 14 $m/s$.

\subsection{The stochastic and dynamic nature of BusSim-truth\label{bussim-truth-validation}}

This section aims to provide a simple verification that demonstrates BusSim-truth generates realistic synthetic GPS data under different sets of parameters. First, let us look at some real trajectories from observed GPS data, as illustrated in Figure \ref{fig:real_GPS}. The figure shows 6 months of real GPS trajectories from July to December 2015. The data is from Route 555 in Brisbane, Australia, a busy bus route connecting Logan City to Brisbane Central Business District via a segregated busway. Each GPS record includes information about each visit to a bus stop, including: route number, trip ID, vehicle ID, scheduled departure time, observed arrival time and observed departure time. 

\begin{figure}[!htb]
    \centering
    \includegraphics[width=15cm]{Figures/AVL_Route555_2015.pdf}
    \caption{Observed bus trajectories of Route 555 in Brisbane, Australia.}
    \label{fig:real_GPS}
\end{figure}

Figure \ref{fig:real_GPS} shows similar trajectories to the simulated trajectories illustrated earlier in Figure \ref{fig:historical_realtime}. As previously discussed, we will not attempt to calibrate and validate BusSim-truth against this observed data. This section rather aims to show that BusSim-truth is reasonably realistic, can replicate common phenomena in bus operations and has parameters that we can easily control for in subsequent experiments. 

We aim to control the stochastic and dynamic level in BusSim-truth using only a single parameter for each. Equation \ref{eq:arrival_rate} controls the level of stochasticity in BusSim-truth. For instance, a pair of values [$minDemand, maxDemand$]=[0.5,1] means 0.5 to 1 passenger arriving at the bus stop each minute. By fixing the $minDemand$ to be a small number (e.g. equals 0.5), we can control the stochasticity of BusSim-truth by a single parameter $maxDemand$, with a larger $maxDemand$ meaning more stochasticity and vice versa. We control the level of dynamicity in BusSim-truth by a dynamic change rate parameter $\xi$, which gradually changes the arrival rate and surrounding traffic speed over the simulation period. 

To implement an inner verification of the BusSim-Truth model and to investigate the impacts of the \textit{stochastic} and \textit{dynamic} natures of the system under study, we evaluate the outputs from BusSim-truth using different values of stochasticity and dynamicity. Figure \ref{fig:2stochastic} gives an insight into the differences in bus trajectories when $maxDemand$ equals 0.5 and 2. Note that when $maxDemand$ equals 0.5, BusSim-truth reduces to a deterministic model (similar to BusSim-deterministic).  This is because $maxDemand$ would be equal to $minDemand$. 

\begin{figure}[h]
	\centering
	\includegraphics[width=1\textwidth]{Figures/Fig_spacetime_2stochastic.pdf}
	\caption{Synthetic bus GPS trajectory at low and high passenger demand. Red, dashed lines are bus trajectories when $maxDemand$ equals 0.5, while black, solid lines are bus trajectories when $maxDemand$ equals 2.}
	\label{fig:2stochastic}
\end{figure}

Each line in Figure \ref{fig:2stochastic} shows the GPS trajectory of the bus location, as generated by BusSim-truth. The solid lines show the trajectory of buses at high and stochastic demand ($maxDemand$ equals 2), whereas the dashed lines are for low and deterministic demand ($maxDemand$ equals $minDemand$ and equals 0.5). The trajectories in Figure \ref{fig:2stochastic} show that as the $maxDemand$ increases, there are more delays for individual buses and it is less likely that buses are able to keep stable headway from each other. In times of high passenger demand, BusSim-truth can replicate common phenomena in bus operations, including bus bunching and leap-frog bus bunching.

\begin{figure}[h!]
	\centering
	\includegraphics[width=1\textwidth]{Figures/Fig_spacetime_2dynamic.pdf}
	\caption{Synthetic bus GPS trajectory with two different values of $\xi$.}
	\label{fig:2dynamic}
\end{figure}

The dynamic nature of BusSim-truth is illustrated in 
Figure \ref{fig:2dynamic} when the dynamic change rate parameter $\xi$ is equal to 1\% and 10\%. Because the arrival rate and traffic speed gradually change, there is little change in the bus trajectories of BusSim-truth with $\xi$ equals 1\% and 10\%. As time passes, there are more delays for BusSim-truth as $\xi$ equals 10\%. This is because there are more passengers (higher arrival rate) and the buses are travelling slower (lower traffic speed).

\subsection{Scenario 1: no calibration (benchmark)} 

This scenario aims to evaluate the prediction results from BusSim-deterministic and BusSim-stochastic \textit{without} calibrating their parameters, performing data assimilation. This is done to allow evaluation of the predictive performance of the model after calibration \textit{and} data assimilation. The two models are implemented using random parameters generated from Equation \ref{eq:arrival_rate} and \ref{eq:departure_rate}. The outputs from these models are bus locations at each time step $t$, which can be compiled to space-time trajectories and compared to the synthetic `real-time' bus trajectories, as illustrated in Figure \ref{fig:do_nothing}. 

\begin{figure}[h]
    \centering
    \includegraphics[width=1\textwidth]{Figures/Fig_do_nothing_IncreaseRate_7.pdf}
    \caption{Prediction results from Scenario 1: no calibration}
    \label{fig:do_nothing}
\end{figure}

Figure \ref{fig:do_nothing} shows one particular case where $maxDemand$ equals 2, and $\xi$ equals 7\%, as an example of the prediction results. The dashed line show the predicted trajectories of each bus (each line represents a single bus) from BusSim-deterministic and BusSim-stochastic, whereas the solid line shows the synthetic real-time data. The models are used to make predictions of bus locations at the next time step (next 10s) without any model training and calibration. 

Both models poorly predict the trajectories of the `real' buses. The gaps between the predictions and the real trajectories widen as the buses operate (as the Distance and Time increase). This shows that the models are diverging from reality. This is expected because the models do not have the optimal parameters to capture the bus route operations. These models are therefore not useful for real-time prediction without parameter calibration or data assimilation. 

\subsection{Scenario 2: Parameter calibration}

In this scenario, BusSim-deterministic and BusSim-stochastic are calibrated using the Cross-Entropy Method, as described in Section \ref{s:calibration}. The two calibrated models are used to predict the bus locations at each time step $t$, which can be compiled to trajectories. Figure \ref{fig:calibration} shows an example of the comparison between the predictions from BusSim-deterministic and BusSim-stochastic versus the synthetic `real-time' GPS data, where the $maxDemand$ equals 2 and $\xi$ equals 7\%. 

\begin{figure}[htb]
    \centering
    \includegraphics[width=1\textwidth]{Figures/Fig_calibration_IncreaseRate_7.pdf}
    \caption{Prediction results from Scenario 2: Parameter calibration}
    \label{fig:calibration}
\end{figure}

Figure \ref{fig:calibration} shows that both models outperform the models in the Scenario 1 (no calibration [see Figure \ref{fig:do_nothing}]. At the first quarter of the route (when Distance is less than 1000), there are few visible gaps between the predicted trajectories and the synthetic real-time data. However, the increasing divergence is still a major problem in this scenario. The gaps between the predicted trajectories and synthetic real-time trajectories widen by time. This is because BusSim-stochastic and BusSim-deterministic are both also \textit{static} models, i.e. their model states do not change over time, whereas the synthetic data comes from a dynamic system. At $\xi$ equals 7\%, both the passenger demand and the traffic speed are changing rapidly. The two models have been well-calibrated to the synthetic `historical' data, but will provide a prediction result that is unchanged over time, and fail to take into consideration the dynamical changes in the system states. 

Recall that there are differences between the `historical' and `real-time' data due to the stochastic nature of the system under study (see Figure \ref{fig:historical_realtime}). However, BusSim-stochastic, despite being able to produce stochastic outputs, shows no improvement in prediction performance in comparison to BusSim-determinstic (this is only capable of producing deterministic outputs). This shows that the changing system state is the main source of prediction error, not the deterministic or stochastic nature of the models. To remedy this, we need a procedure that would help the \textit{static} models to deal with the uncertainty from the changes in a dynamic system and prevent the errors gradually increasing throughout the simulation.

\subsection{Scenario 3: Applying a Particle Filter}

As discussed, data assimilation (DA) is the chosen approach to enable the static BusSim-stochastic and BusSim-deterministic models to deal with the uncertainty from a system that is changing over time. Particle Filter (PF) is the specific DA algorithm being adopted in this paper. PF is able to deal with non-linear, non-Gaussian models without an analytical structure. The well-known high computation cost concern of the PF \citep{malleson_optimising_2014,wang_data_2015} is not an issue in this study because of the limited number of agents used (bus and bus stop agents). 

This section applies a PF to the calibrated BusSim-deterministic and BusSim-stochastic, as described in section \ref{s:PF}. At each time step $t$, the two models are only provided with the observation vector $O_t$, which uses $O_t$ to correct their prediction of future state vectors $X_t$ to $X_T$, where $T$ is the last time step. Figure~\ref{fig:calibration_plus_PF} illustrates the results after the models have been calibrated \textit{and} have `real-time' data incorporated (assimilated) into them during runtime.

\begin{figure*}[htb]
    \centering
    \includegraphics[width=1\textwidth]{Figures/Fig_PF_IncreaseRate_5.pdf}
    \caption{Prediction results from Scenario 3: Parameter calibration and Particle Filtering}
    \label{fig:calibration_plus_PF}
\end{figure*}

Figure~\ref{fig:calibration_plus_PF} shows a much better prediction performance, in comparison to the previous scenarios (Figure \ref{fig:do_nothing} and \ref{fig:calibration}). There are still observable gaps between the prediction and the synthetic `real-time' GPS data. This is because the underlying models do not know the underlying stochasticity and dynamicity in the synthetic data, but the improvements (which will be quantified shortly) certainly \textit{appear} to be substantial. 

Both the models are now capable of providing short-term predictions that are very close to the synthetic real-time data. Similar to the previous scenario, it is also noted that the two models show a similar predicting performance, albeit one is deterministic and the other is stochastic. The PF algorithm has effectively optimised the models as they operate and enabled them to provide good predictions of the bus locations in real time. 

\subsection{Sensitivity analysis}

In this section, we perform a sensitivity analysis to compare the prediction error in each scenario. The same experiments, as described in Scenario 1 to 3, are repeated at different values of $maxDemand$ and dynamic change rate $\xi$. To increase the robustness of the comparison, 10 replications have been made for each experiment, and the average Root Mean Squared Error (RMSE) values are reported. RMSE is calculated as the difference in prediction bus location and synthetic `real-time' bus location: 

\begin{equation}
RMSE = \sqrt{\frac{1}{T}\sum_{k=1}^{T}{\Big(\hat{y}_k -y_k\Big)^2}}
\end{equation}

Where $\hat{y}_k$ and $y_k$ is the bus location at time $k$ from the model prediction and synthetic `real-time' data, respectively. Table \ref{tab:sensitivity} compares the RMSE from each scenario. It is clear that the Scenario 3 (combination of parameter calibration and data assimilation) outperforms the other two Scenarios. 

\begin{table}[ht]
  \centering
  \caption{Sensitivity analysis of $maxDemand$ and dynamic change rate $\xi$}
    \begin{tabular}{ccccc}
    \toprule
          & \textbf{Values} & \textbf{Scenario 1} & \textbf{Scenario 2} & \textbf{Scenario 3} \\
    \midrule
    \multicolumn{1}{c}{\multirow{9}[2]{*}{maxDemand }} & 0.5   & 302   & 102   & 24 \\
          & 1     & 313   & 107   & 25 \\
          & 1.5   & 319   & 112   & 35 \\
          & 2     & 335   & 125   & 49 \\
          & 2.5   & 340   & 119   & 52 \\
          & 3     & 337   & 127   & 62 \\
          & 3.5   & 346   & 133   & 66 \\
          & 4     & 338   & 148   & 59 \\
          & 4.5   & 341   & 145   & 55 \\
    \midrule
    \multicolumn{1}{c}{\multirow{8}[2]{*}{Dynamic change rate}} & 0     & 197   & 75    & 41 \\
          & 2.5   & 203   & 77    & 44 \\
          & 5     & 208   & 82    & 40 \\
          & 7.5   & 211   & 89    & 39 \\
          & 10    & 218   & 90    & 49 \\
          & 12.5  & 220   & 93    & 47 \\
          & 15    & 232   & 97    & 45 \\
          & 17.5  & 235   & 102   & 49 \\
    \bottomrule
    \end{tabular}%
  \label{tab:sensitivity}%
\end{table}%
