# Supplementary material for: Dealing with uncertainty in agent-based models for short-term predictions
Source: R Soc Open Sci. 2020 Jan 15;7(1):191074. doi: 10.1098/rsos.191074 (PMC7029931; doi:10.1098/rsos.191074)
Supplement: Supplementary material [file rsos191074supp1.zip › 2018-pf-bussim.bib]

@article{malleson2019simulating,
  title={Simulating Crowds in Real Time with Agent-Based Modelling and a Particle Filter},
  author={Malleson, Nick and Minors, Kevin and Kieu, Le-Minh and Ward, Jonathan A and West, Andrew A and Heppenstall, Alison},
  journal={arXiv preprint arXiv:1909.09397},
  year={2019}
}

@article{schelenz2013decision,
  title={Decision making algorithm for bus passenger simulation during the vehicle design process},
  author={Schelenz, Tomasz and Suescun, {\'A}ngel and Karlsson, MariAnne and Wikstr{\"o}m, Li},
  journal={Transport Policy},
  volume={25},
  pages={178--185},
  year={2013},
  publisher={Elsevier}
}

@book{horni2016multi,
  title={The multi-agent transport simulation MATSim},
  author={Horni, Andreas and Nagel, Kai and Axhausen, Kay W},
  year={2016},
  publisher={Ubiquity Press London}
}

@article{kieu2019stochastic,
  title={A stochastic schedule-following simulation model of bus routes},
  author={Kieu, Le-Minh and Ngoduy, Dong and Malleson, Nicolas and Chung, Edward},
  journal={Transportmetrica B: Transport Dynamics},
  volume={7},
  number={1},
  pages={1588--1610},
  year={2019},
  publisher={Taylor \& Francis}
}

@inproceedings{bae_simulation_2018,
  address = {{Gothenburg, Sweden}},
  title = {Simulation {{Framework}} for {{Self}}-{{Evolving Agent}}-{{Based Models}}: {{A Case Study}} of {{Housing Market Model}}},
  isbn = {978-1-5386-6572-5},
  shorttitle = {Simulation {{Framework}} for {{Self}}-{{Evolving Agent}}-{{Based Models}}: {{A Case Study}} of {{Housing Market Model}}},
  abstract = {Agent-based modeling and simulation (ABMS) has been applied to various domain problems. ABM consists of multiple agents and environments and focuses on their interactions. While such characteristics lead to its current popularity, they partially makes hard for the model calibration. Model calibration is generally performed by tuning model parameters, but in the ABM case, its interaction structure should be considered as well due to its huge influences to the results. To resolve this problem, this paper suggests a self-evolving ABMS framework. During the self-evolving process, ABM structure as well as parameters are explored and exploited for the model calibration. In particular, we adopt reconfigurable modeling in the proposed simulation framework, which is derived from Discrete Event System Specification (DEVS) formalism. This paper introduces a housing ABM, and the case study using this model shows that the accuracy of the model prediction was significantly increased through the self-evolving process.},
  language = {en},
  booktitle = {2018 {{Winter Simulation Conference}} ({{WSC}})},
  publisher = {{IEEE}},
  doi = {10.1109/WSC.2018.8632276},
  author = {Bae, Jang Won and Paik, Euihyun and Kang, Dong-oh and Jung, Junyoung and Lee, Chun-Hee},
  year = {2018},
  keywords = {ABM,data assimilation},
  pages = {1120-1131},
  file = {/Users/nick/Zotero/storage/QS4TE3DX/Bae et al. - 2018 - SIMULATION FRAMEWORK FOR SELF-EVOLVING AGENT-BASED.pdf}
}


@article{manley_framework_2014,
	title = {A framework for simulating large-scale complex urban traffic dynamics through hybrid agent-based modelling},
	volume = {44},
	issn = {0198-9715},
	url = {http://www.sciencedirect.com/science/article/pii/S0198971513001129},
	doi = {10.1016/j.compenvurbsys.2013.11.003},
	abstract = {Urban road traffic dynamics are the product of the behaviours and interactions of thousands, often millions of individuals. Traditionally, models of these phenomena have incorporated simplistic representations of individual behaviour, ensuring the maximisation of simulation scale under given computational constraints. Yet, by simplifying representations of behaviour, the overall predictive capability of the model inevitably reduces. In this work a hybrid agent-based modelling framework is introduced that aims to balance the demands of behavioural realism and computational capacity, integrating a descriptive representation of driver behaviour with a simplified, collective model of traffic flow. The hybridisation of these approaches within an agent-based modelling framework yields a representation of urban traffic flow that is driven by individual behaviour, yet, in reducing the computational intensity of simulated physical interaction, enables the scalable expansion to large numbers of agents. A real-world proof-of-concept case study is presented, demonstrating the application of this approach, and showing the gains in computational efficiency made in utilising this approach against traditional agent-based approaches. The paper concludes in addressing how this model might be extended, and exploring the role hybrid agent-based modelling approaches may hold in the simulation of other complex urban phenomena.},
	pages = {27--36},
	journaltitle = {Computers, Environment and Urban Systems},
	shortjournal = {Computers, Environment and Urban Systems},
	author = {Manley, Ed and Cheng, Tao and Penn, Alan and Emmonds, Andy},
	urldate = {2019-02-27},
	date = {2014-03-01},
	keywords = {Agent-based simulation, Collective phenomena, Human cognition, Hybrid simulation, Traffic flow, Urban complexity},
	file = {ScienceDirect Full Text PDF:C\:\\Users\\geomlk\\Zotero\\storage\\WECYQIAG\\Manley et al. - 2014 - A framework for simulating large-scale complex urb.pdf:application/pdf;ScienceDirect Snapshot:C\:\\Users\\geomlk\\Zotero\\storage\\2CRLQECJ\\S0198971513001129.html:text/html}
}

@article{pantrigo_combining_2005,
	title = {Combining {Particle} {Filter} and {Population}-based {Metaheuristics} for {Visual} {Articulated} {Motion} {Tracking}},
	volume = {5},
	copyright = {Copyright (c) 2005 Juan Jose Pantrigo, Angel Sanchez, Kostas Gianikellis, Antonio S. Montemayor},
	issn = {1577-5097},
	url = {https://elcvia.cvc.uab.es/article/view/v5-n3-pantrigo-sanchez-gianikellis-et-al},
	doi = {10.5565/rev/elcvia.107},
	abstract = {Visual tracking of articulated motion is a complex task with high computational costs. Because of the fact that articulated objects are usually represented as a set of linked limbs, tracking is performed with the support of a model. Model-based tracking allows determining object pose in an effortless way and handling occlusions. However, the use of articulated models generates a multidimensional state-space and, therefore, the tracking becomes computationally very expensive or even infeasible. Due to the dynamic nature of the problem, some sequential estimation algorithms like particle filters are usually applied to visual tracking. Unfortunately, particle filter fails in high dimensional estimation problems such as articulated objects or multiple object tracking. These problems are called {\textbackslash}emph\{dynamic optimization problems\}. Metaheuristics, which are high level general strategies for designing heuristics procedures, have emerged for solving many real world combinatorial problems as a way to efficiently and effectively exploring the problem search space. Path relinking (PR) and scatter search (SS) are evolutionary metaheuristics successfully applied to several hard optimization problems. PRPF and SSPF algorithms respectively hybridize both, particle filter and these two population-based metaheuristic schemes. In this paper, We present and compare two different hybrid algorithms called Path Relinking Particle Filter (PRPF) and Scatter Search Particle Filter (SSPF), applied to 2D human motion tracking. Experimental results show that the proposed algorithms increase the performance of standard particle filters.},
	language = {en-US},
	number = {3},
	urldate = {2019-02-20},
	journal = {ELCVIA Electronic Letters on Computer Vision and Image Analysis},
	author = {Pantrigo, Juan Jose and Sanchez, Angel and Gianikellis, Kostas and Montemayor, Antonio S.},
	month = nov,
	year = {2005},
	keywords = {Articulated Motion Tracking, Particle Filters, Population-based Metaheuristics},
	pages = {68--83},
	file = {Full Text PDF:C\:\\Users\\medkmin\\Zotero\\storage\\32C5EPBC\\Pantrigo et al. - 2005 - Combining Particle Filter and Population-based Met.pdf:application/pdf;Snapshot:C\:\\Users\\medkmin\\Zotero\\storage\\W5Z8PCUA\\v5-n3-pantrigo-sanchez-gianikellis-et-al.html:text/html}
}


@article{vadakkepat_improved_2006,
	title = {Improved {Particle} {Filter} in {Sensor} {Fusion} for {Tracking} {Randomly} {Moving} {Object}},
	volume = {55},
	issn = {0018-9456},
	doi = {10.1109/TIM.2006.881569},
	abstract = {An improved particle-filter algorithm is proposed to track a randomly moving object. The algorithm is implemented on a mobile robot equipped with a pan-tilt camera and 16 sonar sensors covering 360deg. Initially, the moving object is detected through a sequence of images taken by the stationary pan-tilt camera using the motion-detection algorithm. Then, the particle-filter-based tracking algorithm, which relies on information from multiple sensors, is utilized to track the moving object. The robot vision system and the control system are integrated effectively through the state variable representation. The object size deformation problem is taken care of by a variable particle-object size. When moving randomly, the object's position and velocity vary quickly and are hard to track. This results in serious sample impoverishment (all particles collapse to a single point within a few iterations) in the particle-filter algorithm. A new resampling algorithm is proposed to tackle sample impoverishment. The experimental results with the mobile robot show that the new algorithm can reduce sample impoverishment effectively. The mobile robot continuously follows the object with the help of the pan-tilt camera by keeping the object at the center of the image. The robot is capable of continuously tracking a human's random movement at walking rate},
	number = {5},
	journal = {IEEE Transactions on Instrumentation and Measurement},
	author = {Vadakkepat, P. and Jing, L.},
	month = oct,
	year = {2006},
	keywords = {Cameras, image motion analysis, Legged locomotion, mobile robot, Mobile robot, mobile robots, Mobile robots, Motion detection, motion-detection algorithm, moving object tracking, Object detection, object recognition, pan-tilt camera, pan–tilt camera, particle filter, particle filtering (numerical methods), Particle filters, Particle tracking, random movement, randomly moving object tracking, resampling algorithm, robot vision, robot vision system, Robot vision systems, sensor fusion, Sensor fusion, Sonar, walking rate},
	pages = {1823--1832},
	file = {IEEE Xplore Abstract Record:C\:\\Users\\medkmin\\Zotero\\storage\\K5GLFIRU\\1703935.html:text/html;IEEE Xplore Full Text PDF:C\:\\Users\\medkmin\\Zotero\\storage\\BZE5QCND\\Vadakkepat and Jing - 2006 - Improved Particle Filter in Sensor Fusion for Trac.pdf:application/pdf}
}

@article{kong_sequential_1994,
	title = {Sequential {Imputations} and {Bayesian} {Missing} {Data} {Problems}},
	volume = {89},
	issn = {0162-1459},
	url = {https://www.tandfonline.com/doi/abs/10.1080/01621459.1994.10476469},
	doi = {10.1080/01621459.1994.10476469},
	abstract = {For missing data problems, Tanner and Wong have described a data augmentation procedure that approximates the actual posterior distribution of the parameter vector by a mixture of complete data posteriors. Their method of constructing the complete data sets is closely related to the Gibbs sampler. Both required iterations, and, similar to the EM algorithm, convergence can be slow. We introduce in this article an alternative procedure that involves imputing the missing data sequentially and computing appropriate importance sampling weights. In many applications this new procedure works very well without the need for iterations. Sensitivity analysis, influence analysis, and updating with new data can be performed cheaply. Bayesian prediction and model selection can also be incorporated. Examples taken from a wide range of applications are used for illustration.},
	number = {425},
	urldate = {2019-02-14},
	journal = {Journal of the American Statistical Association},
	author = {Kong, Augustine and Liu, Jun S. and Wong, Wing Hung},
	month = mar,
	year = {1994},
	pages = {278--288},
	file = {Snapshot:C\:\\Users\\medkmin\\Zotero\\storage\\VYT9TI3L\\01621459.1994.html:text/html}
}

@article{eicker2014calibration,
  title={Calibration/data assimilation approach for integrating GRACE data into the WaterGAP Global Hydrology Model (WGHM) using an ensemble Kalman filter: First results},
  author={Eicker, Annette and Schumacher, Maike and Kusche, J{\"u}rgen and D{\"o}ll, Petra and Schmied, Hannes M{\"u}ller},
  journal={Surveys in Geophysics},
  volume={35},
  number={6},
  pages={1285--1309},
  year={2014},
  publisher={Springer}
}

@article{meinhold1983understanding,
  title={Understanding the Kalman filter},
  author={Meinhold, Richard J and Singpurwalla, Nozer D},
  journal={The American Statistician},
  volume={37},
  number={2},
  pages={123--127},
  year={1983},
  publisher={Taylor \& Francis Group}
}

@article{rubinstein1999cross,
  title={The cross-entropy method for combinatorial and continuous optimization},
  author={Rubinstein, Reuven},
  journal={Methodology and computing in applied probability},
  volume={1},
  number={2},
  pages={127--190},
  year={1999},
  publisher={Springer}
}

@article{kfh2013transit,
  title={Transit Capacity and Quality of Service Manual},
  author={TRB},
  journal={Transit Cooperative Highway Research Program (TCRP) Report 165},
  year={2013}
}

@article{bertini2004modeling,
	title={Modeling transit trip time using archived bus dispatch system data},
	author={Bertini, Robert L and El-Geneidy, Ahmed M},
	journal={Journal of transportation engineering},
	volume={130},
	number={1},
	pages={56--67},
	year={2004},
	publisher={American Society of Civil Engineers}
}

@article{ngoduy2012calibration,
  title={Calibration of second order traffic models using continuous cross entropy method},
  author={Ngoduy, D and Maher, MJ},
  journal={Transportation Research Part C: Emerging Technologies},
  volume={24},
  pages={102--121},
  year={2012},
  publisher={Elsevier}
}

@article{zhong2016,
   author = "Zhong, R. X. and Fu, K. Y. and Sumalee, A. and Ngoduy, D. and Lam, W. H. K.",
   title = "{A cross-entropy method and probabilistic sensitivity analysis framework for calibrating microscopic traffic models}",
   journal = "Transportation Research Part C",
   year = "2016",
   volume = "63",
   pages = "147--169"
}

@article{ward_dynamic_2016,
  title = {Dynamic Calibration of Agent-Based Models Using Data Assimilation},
  volume = {3},
  doi = {10.1098/rsos.150703},
  abstract = {A widespread approach to investigating the dynamical behaviour of complex social systems is via agent-based models (ABMs). In this paper, we describe how such models can be dynamically calibrated using the ensemble Kalman filter (EnKF), a standard method of data assimilation. Our goal is twofold. First, we want to present the EnKF in a simple setting for the benefit of ABM practitioners who are unfamiliar with it. Second, we want to illustrate to data assimilation experts the value of using such methods in the context of ABMs of complex social systems and the new challenges these types of model present. We work towards these goals within the context of a simple question of practical value: how many people are there in Leeds (or any other major city) right now? We build a hierarchy of exemplar models that we use to demonstrate how to apply the EnKF and calibrate these using open data of footfall counts in Leeds.},
  number = {4},
  journal = {Royal Society Open Science},
  author = {Ward, Jonathan A. and Evans, Andrew J. and Malleson, Nicolas S.},
  year = {2016},
  keywords = {Crime,MyPublications,ABM,data assimilation},
  file = {/Users/nick/Zotero/storage/JFGNK25F/150703.full.pdf}
}

@article{wang_data_2015,
  title = {Data Assimilation in Agent Based Simulation of Smart Environments Using Particle Filters},
  volume = {56},
  issn = {1569-190X},
  doi = {10.1016/j.simpat.2015.05.001},
  abstract = {Agent-based simulations are useful for studying people's movement and to help making decisions in situations like emergency evacuation in smart environments. These agent-based simulations are typically used as offline tools and do not assimilate real time data from the environment. With more and more smart buildings equipped with sensor devices, it is possible to utilize real time sensor data to dynamically inform the simulations to improve simulation results. In this paper, we propose a method to assimilate real time sensor data in agent-based simulation of smart environments based on Particle Filters (PFs). The data assimilation aims to estimate the system state, i.e., people's location information in real time, and use the estimated states to provide initial conditions for more accurate simulation/prediction of the system dynamics in the future. We develop a PF-based data assimilation framework and propose a new resampling method named as component set resampling to improve data assimilation for multiple agents. The proposed framework and method are demonstrated and evaluated through experiments using a sparsely populated smart environment.},
  journal = {Simulation Modelling Practice and Theory},
  author = {Wang, Minghao and Hu, Xiaolin},
  year = {2015},
  keywords = {ABM,data assimilation,Agent-based simulation,Data assimilation,Occupancy estimation,Particle filter,Smart environment},
  pages = {36-54},
  file = {/Users/nick/Zotero/storage/XEFDMTLL/Wang and Hu - 2015 - Data assimilation in agent based simulation of sma.pdf;/Users/nick/Zotero/storage/U44XE69H/S1569190X15000696.html}
}

@book{lewis_dynamic_2006,
  address = {Cambridge},
  title = {Dynamic {{Data Assimilation}}: {{A Least Squares Approach}}},
  isbn = {978-0-511-52648-0},
  shorttitle = {Dynamic {{Data Assimilation}}},
  publisher = {{Cambridge University Press}},
  author = {Lewis, John M. and Lakshmivarahan, S. and Dhall, Sudarshan},
  year = {2006},
  keywords = {data assimilation}
}

@incollection{talagrand_use_1991,
  address = {Philadelphia, PA},
  title = {The {{Use}} of {{Adjoint Equations}} in {{Numerical Modelling}} of the {{Atmospheric Circulation}}},
  isbn = {0-89871-284-X},
  booktitle = {Automatic {{Differentiation}} of {{Algorithms}}: {{Theory}}, {{Implementation}}, and {{Application}}},
  publisher = {{SIAM}},
  author = {Talagrand, Oliver},
  editor = {Griewank, Andreas and Corliss, George F.},
  year = {1991},
  pages = {169-180}
}

@article{grazzini_bayesian_2017,
  title = {Bayesian Estimation of Agent-Based Models},
  volume = {77},
  issn = {01651889},
  doi = {10.1016/j.jedc.2017.01.014},
  language = {en},
  journal = {Journal of Economic Dynamics and Control},
  author = {Grazzini, Jakob and Richiardi, Matteo G. and Tsionas, Mike},
  month = apr,
  year = {2017},
  keywords = {ABM,uncertainty,ABC},
  pages = {26-47},
  file = {/Users/nick/Zotero/storage/AD2WMXHX/Grazzini et al. - 2017 - Bayesian estimation of agent-based models.pdf}
}

@article{carrassi_data_2018,
  title = {Data Assimilation in the Geosciences: {{An}} Overview of Methods, Issues, and Perspectives},
  volume = {9},
  issn = {17577780},
  shorttitle = {Data Assimilation in the Geosciences},
  doi = {10.1002/wcc.535},
  language = {en},
  number = {5},
  journal = {Wiley Interdisciplinary Reviews: Climate Change},
  author = {Carrassi, Alberto and Bocquet, Marc and Bertino, Laurent and Evensen, Geir},
  month = sep,
  year = {2018},
  keywords = {data assimilation},
  pages = {e535},
  file = {/Users/nick/Zotero/storage/8UMGRF9F/Carrassi et al. - 2018 - Data assimilation in the geosciences An overview .pdf}
}


@book{epstein_growing_1996,
  title = {Growing {{Artificial Societies}}: {{Social Science}} from the {{Bottom Up}}},
  publisher = {{Brookings Institution Press}},
  author = {Epstein, J. and Axtell, R.},
  year = {1996}
}

@incollection{macal_tutorial_2005,
  address = {Piscataway, NJ},
  title = {Tutorial on {{Agent}}-{{Based Modelling}} and {{Simulation}}},
  booktitle = {Proceedings of the 2005 {{Winter Simulation Conference}}},
  publisher = {{Institute Of Electrical And Electronics Engineers}},
  author = {Macal, Charles M and North, Michael J},
  editor = {Kuhl, M. E. and Steiger, N. M. and Armstrong, F. B. and Joines, J. A.},
  year = {2005},
  keywords = {ABM},
  pages = {2-15},
  file = {/Users/nick/Zotero/storage/FZD4XLLM/2005_Macal.pdf}
}

@article{bonabeau_agent_2002,
  title = {Agent Based Modeling: {{Methods}} and Techniques for Simulating Human Systems},
  volume = {99},
  doi = {10.1073/pnas.082080899},
  abstract = {In agent - based modeling (ABM), a system is modeled as a collection of autonomous decision-making entities called agents. Each agent individually assesses its situation and makes decisions on the basis of a set of rules. Agents may execute various behaviors ...},
  number = {90003},
  journal = {Proceedings of the National Academy of Sciences},
  author = {Bonabeau, E},
  year = {2002},
  keywords = {ABM},
  pages = {7280-7287},
  file = {/Users/nick/Zotero/storage/U6PYL2LE/Proceedings_of_the_National_Academy_of_Sciences_2002_Bonabeau.pdf}
}

@article{farmer_economy_2009,
  title = {The Economy Needs Agent-Based Modelling},
  volume = {460},
  issn = {0028-0836, 1476-4687},
  doi = {10.1038/460685a},
  number = {7256},
  journal = {Nature},
  author = {Farmer, J. Doyne and Foley, Duncan},
  month = aug,
  year = {2009},
  keywords = {ABM},
  pages = {685-686},
  file = {/Users/nick/Zotero/storage/7A2E8FDR/460685a.pdf}
}

@article{lloyd_exploring_2016,
  title = {Exploring Data Assimilation and Forecasting Issues for an Urban Crime Model},
  volume = {27},
  issn = {1469-4425},
  doi = {10.1017/S0956792515000625},
  abstract = {In this paper, we explore some of the various issues that may occur in attempting to fit a dynamical systems (either agent- or continuum-based) model of urban crime to data on just the attack times and locations. We show how one may carry out a regression analysis for the model described by Short et al. (2008, Math. Mod. Meth. Appl. Sci.) by using simulated attack data from the agent-based model. It is discussed how one can incorporate the attack data into the partial differential equations for the expected attractiveness to burgle and the criminal density to predict crime rates between attacks. Using this predicted crime rate, we derive a likelihood function that one can maximise in order to fit parameters and/or initial conditions for the model. We focus on carrying out data assimilation for two different parameter regions, namely in the case where stationary and non-stationary crime hotspots form. It is found that the likelihood function is `flat' for large ranges of parameters, and that this has major implications for crime forecasting. Hence, we look at how one might carry out a goodness-of-fit and forecasting analysis for crime rates given the range of parameter fits. We show how one can use the Kolmogorov\textendash{}Smirnov statistic to assess the goodness-of-fit. The dynamical systems analysis of the partial differential equations proves invaluable to understanding how the crime rate forecasts depend on the parameters and their sensitivity. Finally, we outline several interesting directions for future research in this area where we believe that the combination of dynamical systems modelling, analysis, and data assimilation can prove effective in developing policing strategies for urban crime.},
  number = {Special Issue 03},
  journal = {European Journal of Applied Mathematics},
  author = {Lloyd, David J. B. and Santitissadeekorn, Naratip and Short, Martin B.},
  year = {2016},
  keywords = {Crime,ABM,data assimilation},
  pages = {451--478},
  file = {/Users/nick/Zotero/storage/3M5TUZKI/S0956792515000625a.pdf;/Users/nick/Zotero/storage/ZSP7DIW8/displayAbstract.html}
}


@book{kalnay_atmospheric_2003,
  title = {Atmospheric {{Modeling}}, {{Data Assimilation}} and {{Predictability}}},
  publisher = {{Cambridge University Press}},
  author = {Kalnay, Eugenia},
  year = {2003},
  keywords = {data assimilation},
  file = {/Users/nick/Zotero/storage/D4FW9M9C/chap1-first_guess-maths_intro.pdf;/Users/nick/Zotero/storage/GXHXXYR3/AtmosphericKalnay.pdf}
}

@article{crooks_gis_2013,
  title = {{{GIS}} and Agent-Based Models for Humanitarian Assistance},
  volume = {41},
  issn = {01989715},
  doi = {10.1016/j.compenvurbsys.2013.05.003},
  language = {en},
  journal = {Computers, Environment and Urban Systems},
  author = {Crooks, Andrew T. and Wise, Sarah},
  year = {2013},
  keywords = {ABM},
  pages = {100-111}
}

@incollection{ren_agentbased_2009,
  address = {Berlin, Heidelberg},
  title = {Agent-{{Based Modeling}} and {{Simulation}} on {{Emergency Evacuation}}},
  volume = {5},
  isbn = {978-3-642-02468-9 978-3-642-02469-6},
  abstract = {Crowd stampedes and evacuation induced by panic caused by emergences often lead to fatalities as people are crushed, injured, trampled or even dead. Such phenomena may be triggered in life-threatening situations such as fires, explosions in crowded buildings. Emergency evacuation simulation has recently attracted the interest of a rapidly increasing number of scientists. This paper presents an Agent-Based Modeling and Simulation using Repast software to construct crowd evacuations for emergency response from an area under a fire. Various types of agents and different attributes of agents are designed in contrast to traditional modeling. The attributes that govern the characteristics of the people are studied and tested by iterative simulations. Simulations are also conducted to demonstrate the effect of various parameters of agents. Some interesting results were observed such as "faster is slower" and the ignorance of available exits. At last, simulation results suggest practical ways of minimizing the harmful consequences of such events and the existence of an optimal escape strategy.},
  booktitle = {Complex {{Sciences}}},
  publisher = {{Springer Berlin Heidelberg}},
  author = {Ren, Chuanjun and Yang, Chenghui and Jin, Shiyao},
  editor = {Akan, Ozgur and Bellavista, Paolo and Cao, Jiannong and Dressler, Falko and Ferrari, Domenico and Gerla, Mario and Kobayashi, Hisashi and Palazzo, Sergio and Sahni, Sartaj and Shen, Xuemin (Sherman) and Stan, Mircea and Xiaohua, Jia and Zomaya, Albert and Coulson, Geoffrey and Zhou, Jie},
  year = {2009},
  keywords = {ABM},
  pages = {1451-1461}
}

@article{schoenharl_design_2011,
  title = {Design and {{Implementation}} of {{An Agent}}-{{Based Simulation}} for {{Emergency Response}} and {{Crisis Management}}},
  volume = {5},
  issn = {1748-3018},
  doi = {10.1260/1748-3018.5.4.601},
  abstract = {This paper introduces the simulation component of the WIPER system [Schoenharl et al., 2006]. The Wireless Integrated Phone-based Emergency Response (WIPER) system is a Dynamic Data-Driven Application System (DDDAS) that uses a stream of cellular network activity to detect, classify and predict crisis events. The WIPER simulation is essential to classification and prediction tasks, as the simulations model human activity, both in movement and cell phone activity, in an attempt to better understand crisis events. These Agent-Based simulations are parameterized with agent location data from the cellular service provider and agents inhabit a GIS space representative of the urban area. Simulations include models for normal and crisis behaviors in an urban setting. Simulations generate call activity and agent locations, similar to that generated by the observation of cell phone users in an urban setting. A taxonomy of crisis events is presented, which has simplified the development of the simulation. We present an overview of the design and implementation of the WIPER simulation along with validation and verification of the system and an evaluation of runtime characteristics.},
  number = {4},
  journal = {Journal of Algorithms \& Computational Technology},
  author = {Schoenharl, Timothy and Madey, Greg},
  year = {2011},
  keywords = {data assimilation},
  pages = {601-622},
  file = {/Users/nick/Zotero/storage/KM7KY6R3/springsim2009-schoenharl.pdf;/Users/nick/Zotero/storage/L4F77CG2/1748-3018.5.4.html}
}

@article{othman_datadriven_2015,
  title = {A Data-Driven Agent-Based Model of Congestion and Scaling Dynamics of Rapid Transit Systems},
  volume = {10},
  issn = {1877-7503},
  doi = {10.1016/j.jocs.2015.03.006},
  abstract = {Investigating congestion in train rapid transit systems (RTS) in today's urban cities is a challenge compounded by limited data availability and difficulties in model validation. Here, we integrate information from travel smart card data, a mathematical model of route choice, and a full-scale agent-based model of the Singapore RTS to provide a more comprehensive understanding of the congestion dynamics than can be obtained through analytical modelling alone. Our model is empirically validated, and allows for close inspection of congestion and scaling dynamics. By adjusting our model, we can estimate the effective capacity of the RTS trains as well as replicate the penultimate station effect, where commuters travel backwards to the preceding station to catch a seat, sacrificing time for comfort. Using current data, the crowdedness in all 121 stations appears to be distributed log-normally. We find that increasing the current population (2 million) beyond a factor of approximately 10\% leads to an exponential deterioration in service quality. We also show that incentivizing commuters to avoid the most congested hours can bring modest improvements to the service quality. Finally, our model can be used to generate simulated data for statistical analysis when such data are not empirically available, as is often the case.},
  journal = {Journal of Computational Science},
  author = {Othman, Nasri Bin and Legara, Erika Fille and Selvam, Vicknesh and Monterola, Christopher},
  year = {2015},
  keywords = {ABM,data assimilation,Agent-based modelling,transport modelling,Data-driven simulations,Smart card data,Transportation dynamics,Urban complexity},
  pages = {338-350},
  file = {/Users/nick/Zotero/storage/YJZX6U9V/1-s2.0-S1877750315000332-main.pdf;/Users/nick/Zotero/storage/R32GFAAX/S1877750315000332.html}
}

@inproceedings{zhang_datadriven_2015,
  address = {Richland, SC},
  series = {AAMAS '15},
  title = {Data-{{Driven Agent}}-{{Based Modeling}}, with {{Application}} to {{Rooftop Solar Adoption}}},
  isbn = {978-1-4503-3413-6},
  abstract = {Agent-based modeling is commonly used for studying complex system properties emergent from interactions among many agents. We present a novel data-driven agent-based modeling framework applied to forecasting individual and aggregate residential rooftop solar adoption in San Diego county. Our first step is to learn a model of individual agent behavior from combined data of individual adoption characteristics and property assessment. We then construct an agent-based simulation with the learned model embedded in artificial agents, and proceed to validate it using a holdout sequence of collective adoption decisions. We demonstrate that the resulting agent-based model successfully forecasts solar adoption trends and provides a meaningful quantification of uncertainty about its predictions. We utilize our model to optimize two classes of policies aimed at spurring solar adoption: one that subsidizes the cost of adoption, and another that gives away free systems to low-income households. We find that the optimal policies derived for the latter class are significantly more efficacious, whereas the policies similar to the current California Solar Initiative incentive scheme appear to have a limited impact on overall adoption trends.},
  booktitle = {Proceedings of the 2015 {{International Conference}} on {{Autonomous Agents}} and {{Multiagent Systems}}},
  publisher = {{International Foundation for Autonomous Agents and Multiagent Systems}},
  author = {Zhang, Haifeng and Vorobeychik, Yevgeniy and Letchford, Joshua and Lakkaraju, Kiran},
  year = {2015},
  keywords = {ABM,data assimilation,machine learning,agent-based modeling,innovation diffusion,policy optimization,rooftop solar},
  pages = {513--521},
  file = {/Users/nick/Zotero/storage/3FMGBGLY/abmsolar copy.pdf}
}

@incollection{schoenharl_evaluation_2008,
  series = {Lecture Notes in Computer Science},
  title = {Evaluation of {{Measurement Techniques}} for the {{Validation}} of {{Agent}}-{{Based Simulations Against Streaming Data}}},
  copyright = {\textcopyright{}2008 Springer-Verlag Berlin Heidelberg},
  isbn = {978-3-540-69388-8 978-3-540-69389-5},
  abstract = {This paper presents a study evaluating the applicability of several different measures to the validation of Agent-Based Modeling simulations against streaming data. We evaluate the various measurements and validation techniques using pedestrian movement simulations used in the WIPER system. The Wireless Integrated Phone-based Emergency Response (WIPER) system is a Dynamic Data-Driven Application System (DDDAS) that uses a stream of cellular network activity to detect, classify and predict crisis events. The WIPER simulation is essential to classification and prediction tasks, as the simulations model human activity, both in movement and cell phone activity, in an attempt to better understand crisis events.},
  language = {en},
  number = {5103},
  booktitle = {Computational {{Science}} \textendash{} {{ICCS}} 2008},
  publisher = {{Springer Berlin Heidelberg}},
  author = {Schoenharl, Timothy W. and Madey, Greg},
  editor = {Bubak, Marian and van Albada, Geert Dick and Dongarra, Jack and Sloot, Peter M. A.},
  year = {2008},
  keywords = {data assimilation,Simulation and Modeling,Computer Imaging; Vision; Pattern Recognition and Graphics,Information Systems and Communication Service,Numeric Computing,Software Engineering/Programming and Operating Systems,Theory of Computation},
  pages = {6-15},
  file = {/Users/nick/Zotero/storage/NA8G7H65/WIPER_ICCS_2008.pdf;/Users/nick/Zotero/storage/5TX35AMY/978-3-540-69389-5_3.html}
}

@incollection{darema_dynamic_2004,
  title = {Dynamic Data Driven Applications Systems: {{A}} New Paradigm for Application Simulations and Measurements},
  shorttitle = {Dynamic Data Driven Applications Systems},
  booktitle = {Computational {{Science}}-{{ICCS}} 2004},
  publisher = {{Springer}},
  author = {Darema, Frederica},
  year = {2004},
  keywords = {data assimilation},
  pages = {662--669},
  file = {/Users/nick/Zotero/storage/DNQTJV5L/darema.pdf}
}

@incollection{vanderwal_simulating_2017,
  address = {Cham},
  title = {Simulating {{Crowd Evacuation}} with {{Socio}}-{{Cultural}}, {{Cognitive}}, and {{Emotional Elements}}},
  volume = {10480},
  isbn = {978-3-319-70646-7 978-3-319-70647-4},
  booktitle = {Transactions on {{Computational Collective Intelligence XXVII}}},
  publisher = {{Springer International Publishing}},
  author = {{van der Wal}, C. Natalie and Formolo, Daniel and Robinson, Mark A. and Minkov, Michael and Bosse, Tibor},
  editor = {Mercik, Jacek},
  year = {2017},
  keywords = {ABM},
  pages = {139-177},
  file = {/Users/nick/Zotero/storage/GGN9NRFS/van der Wal et al. - 2017 - Simulating Crowd Evacuation with Socio-Cultural, C.pdf},
  doi = {10.1007/978-3-319-70647-4_11}
}

@article{chen_multiagentbased_2017,
  title = {A Multiagent-Based Model for Pedestrian Simulation in Subway Stations},
  volume = {71},
  issn = {1569190X},
  doi = {10.1016/j.simpat.2016.12.001},
  language = {en},
  journal = {Simulation Modelling Practice and Theory},
  author = {Chen, Xu and Li, Haiying and Miao, Jianrui and Jiang, Shixiong and Jiang, Xi},
  month = feb,
  year = {2017},
  keywords = {ABM},
  pages = {134-148}
}

@book{mates2007_mates_2007,
  address = {Berlin; New York},
  title = {{{MATES}} 2007: {{Multiagent System Technologies}}},
  isbn = {978-3-540-74949-3},
  shorttitle = {Multiagent System Technologies 5th {{German}} Conference, {{MATES}} 2007, {{Leipzig}}, {{Germany}}, {{September}} 24-26, 2007},
  language = {English},
  publisher = {{Springer}},
  author = {{MATES 2007} and Petta, Paolo},
  year = {2007},
  keywords = {ABM},
  file = {/Users/nick/Zotero/storage/R2MI4D2U/Carbonell and Siekmann - Lecture Notes in Artificial Intelligence.pdf},
  note = {OCLC: 1077244287}
}

@incollection{klugl_largescale_2007,
  address = {Berlin, Heidelberg},
  title = {Large-{{Scale Agent}}-{{Based Pedestrian Simulation}}},
  volume = {4687},
  isbn = {978-3-540-74948-6 978-3-540-74949-3},
  language = {en},
  booktitle = {Multiagent {{System Technologies}}},
  publisher = {{Springer Berlin Heidelberg}},
  author = {Kl\"ugl, Franziska and Rindsf\"user, Guido},
  editor = {Petta, Paolo and M\"uller, J\"org P. and Klusch, Matthias and Georgeff, Michael},
  year = {2007},
  keywords = {ABM},
  pages = {145-156},
  doi = {10.1007/978-3-540-74949-3_13}
}

@article{kim_modeling_2013,
  title = {Modeling Pedestrian Queuing Using Micro-Simulation},
  volume = {49},
  issn = {09658564},
  doi = {10.1016/j.tra.2013.01.018},
  language = {en},
  journal = {Transportation Research Part A: Policy and Practice},
  author = {Kim, Inhi and Galiza, Ronald and Ferreira, Luis},
  month = mar,
  year = {2013},
  keywords = {ABM},
  pages = {232-240}
}

@article{helbing_simulating_2000,
  title = {Simulating Dynamical Features of Escape Panic},
  volume = {407},
  journal = {Nature},
  author = {Helbing, Dirk and Farkas, Ill\'es and Vicsek, Tam\'as},
  month = sep,
  year = {2000},
  pages = {487 EP-}
}

@incollection{henein_agentbased_2005,
  address = {Berlin, Heidelberg},
  title = {Agent-{{Based Modelling}} of {{Forces}} in {{Crowds}}},
  volume = {3415},
  isbn = {978-3-540-25262-7 978-3-540-32243-6},
  booktitle = {Multi-{{Agent}} and {{Multi}}-{{Agent}}-{{Based Simulation}}},
  publisher = {{Springer Berlin Heidelberg}},
  author = {Henein, Colin M. and White, Tony},
  editor = {Hutchison, David and Kanade, Takeo and Kittler, Josef and Kleinberg, Jon M. and Mattern, Friedemann and Mitchell, John C. and Naor, Moni and Nierstrasz, Oscar and Pandu Rangan, C. and Steffen, Bernhard and Sudan, Madhu and Terzopoulos, Demetri and Tygar, Dough and Vardi, Moshe Y. and Weikum, Gerhard and Davidsson, Paul and Logan, Brian and Takadama, Keiki},
  year = {2005},
  pages = {173-184},
  file = {/Users/nick/Zotero/storage/9ZK3NGTI/Henein and White - 2005 - Agent-Based Modelling of Forces in Crowds.pdf},
  doi = {10.1007/978-3-540-32243-6_14}
}

@article{zainuddin_simulating_2009,
  title = {Simulating the {{Circumambulation}} of the {{Ka}}'aba Using {{SimWalk}}},
  volume = {38},
  journal = {European Journal of Scientific Research},
  author = {Zainuddin, Zarita and Thinakaran, Kumatha and {Abu-Sulyman}, Ibtesam},
  year = {2009},
  pages = {454-464}
}

@article{bauer_quiet_2015,
  title = {The Quiet Revolution of Numerical Weather Prediction},
  volume = {525},
  issn = {0028-0836, 1476-4687},
  doi = {10.1038/nature14956},
  number = {7567},
  journal = {Nature},
  author = {Bauer, Peter and Thorpe, Alan and Brunet, Gilbert},
  year = {2015},
  keywords = {data assimilation},
  pages = {47-55},
  file = {/Users/nick/Zotero/storage/KQCPQG2F/nature14956.pdf}
}

@article{pennisi_optimal_2008,
  title = {Optimal Vaccination Schedules Using Simulated Annealing},
  volume = {24},
  issn = {1367-4803, 1460-2059},
  doi = {10.1093/bioinformatics/btn260},
  language = {en},
  number = {15},
  journal = {Bioinformatics},
  author = {Pennisi, M. and Catanuto, R. and Pappalardo, F. and Motta, S.},
  month = aug,
  year = {2008},
  pages = {1740-1742}
}

@article{schutte_optimization_2010,
  title = {Optimization and {{Falsification}} in {{Empirical Agent}}-{{Based Models}}},
  volume = {13},
  issn = {1460-7425},
  doi = {10.18564/jasss.1503},
  language = {en},
  number = {1},
  journal = {Journal of Artificial Societies and Social Simulation},
  author = {Schutte, Sebastian},
  year = {2010},
  file = {/Users/nick/Zotero/storage/CPFEDZ8J/Schutte - 2010 - Optimization and Falsification in Empirical Agent-.pdf}
}

@article{oremland_optimization_2014,
  title = {Optimization of {{Agent}}-{{Based Models}}: {{Scaling Methods}} and {{Heuristic Algorithms}}},
  volume = {17},
  issn = {1460-7425},
  shorttitle = {Optimization of {{Agent}}-{{Based Models}}},
  doi = {10.18564/jasss.2472},
  language = {en},
  number = {2},
  journal = {Journal of Artificial Societies and Social Simulation},
  author = {Oremland, Matthew and Laubenbacher, Reinhard},
  year = {2014},
  keywords = {ABM}
}

@incollection{malleson_optimising_2014,
  series = {Intelligent Systems Reference Library},
  title = {Optimising an {{Agent}}-{{Based Model}} to {{Explore}} the {{Behaviour}} of {{Simulated Burglars}}},
  copyright = {\textcopyright{}2014 Springer-Verlag Berlin Heidelberg},
  isbn = {978-3-642-39148-4 978-3-642-39149-1},
  abstract = {Agent-based methods are one approach for modelling complex social systems but one issue with these models is the large number of parameters that require estimation. This chapter examines the effect of using a genetic algorithm (GA) for the parameter estimation of an agent-based model (ABM) of burglary. One of the main issues encountered in the implementation was the computation time required to run the algorithm. Nevertheless a set of preliminary results were obtained, which indicated that visibility is the most important parameter in the decision of whether to burgle a house while accessibility was the least important. Such tools may eventually provide the means to gain a greater understanding of the factors that determine criminological behaviour.},
  language = {en},
  number = {52},
  booktitle = {Theories and {{Simulations}} of {{Complex Social Systems}}},
  publisher = {{Springer Berlin Heidelberg}},
  author = {Malleson, Nick and See, Linda and Evans, Andrew and Heppenstall, Alison},
  editor = {Dabbaghian, Vahid and Mago, Vijay Kumar},
  year = {2014},
  keywords = {MyPublications,ABM,Artificial Intelligence (incl. Robotics),Computational Intelligence,Nonlinear Dynamics},
  pages = {179-204},
  file = {/Users/nick/Zotero/storage/JQGITRQB/978-3-642-39149-1_12.html}
}

@article{heppenstall_genetic_2007,
  title = {Genetic Algorithm Optimisation of an Agent-Based Model for Simulating a Retail Market},
  volume = {34},
  journal = {Environment and Planning B: Planning and Design},
  author = {Heppenstall, A. J. and Evans, A.J. and Birkin, M H},
  year = {2007},
  pages = {1051-1070},
  file = {/Users/nick/Zotero/storage/XGD42LZZ/Environment_and_Planning_B_Planning_and_Design_2007_Heppenstall.pdf},
  note = {Cited by 0018}
}


@article{li2011cloud,
  title={Cloud computing for agent-based urban transportation systems},
  author={Li, ZhenJiang and Chen, Cheng and Wang, Kai},
  journal={IEEE Intelligent Systems},
  volume={26},
  number={1},
  pages={73--79},
  year={2011},
  publisher={IEEE}
}

@incollection{balmer2009matsim,
  title={MATSim-T: Architecture and simulation times},
  author={Balmer, Michael and Rieser, Marcel and Meister, Konrad and Charypar, David and Lefebvre, Nicolas and Nagel, Kai},
  booktitle={Multi-agent systems for traffic and transportation engineering},
  pages={57--78},
  year={2009},
  publisher={IGI Global}
}

@book{harvey1990forecasting,
  title={Forecasting, structural time series models and the Kalman filter},
  author={Harvey, Andrew C},
  year={1990},
  publisher={Cambridge university press}
}

@article{carpenter1999improved,
  title={Improved particle filter for nonlinear problems},
  author={Carpenter, James and Clifford, Peter and Fearnhead, Paul},
  journal={IEE Proceedings-Radar, Sonar and Navigation},
  volume={146},
  number={1},
  pages={2--7},
  year={1999},
  publisher={IET}
}

@article{khosravi2011prediction,
  title={Prediction intervals to account for uncertainties in travel time prediction},
  author={Khosravi, Abbas and Mazloumi, Ehsan and Nahavandi, Saeid and Creighton, Doug and Van Lint, JWC},
  journal={IEEE Transactions on Intelligent Transportation Systems},
  volume={12},
  number={2},
  pages={537--547},
  year={2011},
  publisher={IEEE}
}

@article{chien2002dynamic,
  title={Dynamic bus arrival time prediction with artificial neural networks},
  author={Chien, Steven I-Jy and Ding, Yuqing and Wei, Chienhung},
  journal={Journal of Transportation Engineering},
  volume={128},
  number={5},
  pages={429--438},
  year={2002},
  publisher={American Society of Civil Engineers}
}

@article{bin2006bus,
  title={Bus arrival time prediction using support vector machines},
  author={Bin, Yu and Zhongzhen, Yang and Baozhen, Yao},
  journal={Journal of Intelligent Transportation Systems},
  volume={10},
  number={4},
  pages={151--158},
  year={2006},
  publisher={Taylor \& Francis}
}

@article{zhong2016,
   author = "Zhong, R. X. and Fu, K. Y. and Sumalee, A. and Ngoduy, D. and Lam, W. H. K.",
   title = "{A cross-entropy method and probabilistic sensitivity analysis framework for calibrating microscopic traffic models}",
   journal = "Transportation Research Part C",
   year = "2016",
   volume = "63",
   pages = "147--169"
}

@article{Bando95,
   author = "Bando , M. and Hasebe , K. and Nakayama , A. and Shibata , A. and Sugiyama , Y.",
   title = "{Dynamical Model of Traffic Congestion and Numerical Simulation}",
   journal = "Physical Review E",
   year = "1995",
   volume = "51",
   pages = "1035--1042"
}

@article{o1998jamming,
  title={Jamming transition in a homogeneous one-dimensional system: The bus route model},
  author={O'loan, OJ and Evans, MR and Cates, ME},
  journal={Physical Review E},
  volume={58},
  number={2},
  pages={1404},
  year={1998},
  publisher={APS}
}

@article{chowdhury2000steady,
  title={Steady-states and kinetics of ordering in bus-route models: connection with the Nagel-Schreckenberg model},
  author={Chowdhury, Debashish and Desai, Rashmi C},
  journal={The European Physical Journal B-Condensed Matter and Complex Systems},
  volume={15},
  number={2},
  pages={375--384},
  year={2000},
  publisher={Springer}
}

@article{nagel1992cellular,
  title={A cellular automaton model for freeway traffic},
  author={Nagel, Kai and Schreckenberg, Michael},
  journal={Journal de physique I},
  volume={2},
  number={12},
  pages={2221--2229},
  year={1992},
  publisher={EDP Sciences}
}

@article{jiang2003realistic,
  title={Realistic bus route model considering the capacity of the bus},
  author={Jiang, Rui and Hu, Mao-Bin and Jia, Bin and Wu, Qing-Song},
  journal={The European Physical Journal B-Condensed Matter and Complex Systems},
  volume={34},
  number={3},
  pages={367--372},
  year={2003},
  publisher={Springer}
}

@article{luo2012realistic,
	title={A realistic cellular automata model of bus route system based on open boundary},
	author={Luo, Yong-Ji and Jia, Bin and Li, Xin-Gang and Wang, Can and Gao, Zi-You},
	journal={Transportation Research Part C: Emerging Technologies},
	volume={25},
	pages={202--213},
	year={2012},
	publisher={Elsevier}
}

@article{nagatani2000kinetic,
	title={Kinetic clustering and jamming transitions in a car-following model for bus route},
	author={Nagatani, Takashi},
	journal={Physica A: Statistical Mechanics and its Applications},
	volume={287},
	number={1},
	pages={302--312},
	year={2000},
	publisher={Elsevier}
}

@article{toledo2010mesoscopic,
  title={Mesoscopic simulation for transit operations},
  author={Toledo, Tomer and Cats, Oded and Burghout, Wilco and Koutsopoulos, Haris N},
  journal={Transportation Research Part C: Emerging Technologies},
  volume={18},
  number={6},
  pages={896--908},
  year={2010},
  publisher={Elsevier}
}

@article{newell1961nonlinear,
  title={Nonlinear effects in the dynamics of car following},
  author={Newell, Gordon Frank},
  journal={Operations research},
  volume={9},
  number={2},
  pages={209--229},
  year={1961},
  publisher={INFORMS}
}

@inproceedings{whitham1990exact,
  title={Exact solutions for a discrete system arising in traffic flow},
  author={Whitham, GB},
  booktitle={Proceedings of the Royal Society of London A: Mathematical, Physical and Engineering Sciences},
  volume={428},
  pages={49--69},
  year={1990},
  organization={The Royal Society}
}

@article{huijberts2002analysis,
	title={Analysis of a continuous car-following model for a bus route: existence, stability and bifurcations of synchronous motions},
	author={Huijberts, HJC},
	journal={Physica A: Statistical Mechanics and its Applications},
	volume={308},
	number={1},
	pages={489--517},
	year={2002},
	publisher={Elsevier}
}

@Article{Tang2012,
	author="Tang, Tieqiao
	and Shi, Yanfeng
	and Wang, Yunpeng
	and Yu, Guizhen",
	title="A bus-following model with an on-line bus station",
	journal="Nonlinear Dynamics",
	year="2012",
	volume="70",
	number="1",
	pages="209--215",
	abstract="In this paper, we developed a bus-following model with consideration of an on-line bus station based on the properties of each bus's motion. The numerical results show that the proposed model can qualitatively describe the effects of an on-line bus station on each bus's motion.",
	issn="1573-269X",
	doi="10.1007/s11071-012-0445-8",
	url="http://dx.doi.org/10.1007/s11071-012-0445-8"
}

@article{nagatani2001bunching,
	title={Bunching transition in a time-headway model of a bus route},
	author={Nagatani, Takashi},
	journal={Physical Review E},
	volume={63},
	number={3},
	pages={036115},
	year={2001},
	publisher={APS}
}

@article{hill2003numerical,
	title={Numerical analysis of a time-headway bus route model},
	author={Hill, Scott A},
	journal={Physica A: Statistical Mechanics and its Applications},
	volume={328},
	number={1},
	pages={261--273},
	year={2003},
	publisher={Elsevier}
}

@article{abkowitz1987research,
  title={Research contributions to managing transit service reliability},
  author={Abkowitz, Mark and Tozzi, John},
  journal={Journal of advanced transportation},
  volume={21},
  number={1},
  pages={47--65},
  year={1987},
  publisher={Wiley Online Library}
}


@article{liu2007modelling,
  title={Modelling Urban Bus Service and Passenger Reliability.},
  author={Liu, Ronghui and Sinha, Shalini},
  journal={In: The Third International Symposium on Transportation Network Reliability, 19-20 July 2007, The Hague, Netherlands},
  year={2007},
  publisher={Leeds}
}

@article{hans2015real,
  title={Real-time bus route state forecasting using particle filter and mesoscopic modeling},
  author={Hans, Etienne and Chiabaut, Nicolas and Leclercq, Ludovic and Bertini, Robert L},
  journal={Transportation Research Part C: Emerging Technologies},
  volume={61},
  pages={121--140},
  year={2015},
  publisher={Elsevier}
}

@article{meijman1998bussy,
  title={Bussy business: How urban bus drivers cope with time pressure, passengers, and traffic safety.},
  author={Meijman, Theo F and Kompier, Michiel AJ},
  journal={Journal of occupational health psychology},
  volume={3},
  number={2},
  pages={109},
  year={1998},
  publisher={Educational Publishing Foundation}
}


@article{de2005tutorial,
  title={A tutorial on the cross-entropy method},
  author={De Boer, Pieter-Tjerk and Kroese, Dirk P and Mannor, Shie and Rubinstein, Reuven Y},
  journal={Annals of operations research},
  volume={134},
  number={1},
  pages={19--67},
  year={2005},
  publisher={Springer}
}


@article{chandler1958traffic,
  title={Traffic dynamics: studies in car following},
  author={Chandler, Robert E and Herman, Robert and Montroll, Elliott W},
  journal={Operations research},
  volume={6},
  number={2},
  pages={165--184},
  year={1958},
  publisher={Informs}
}

@online{Aimsun,
  author = {Aimsun},
  title = {Aimsun traffic simulation},
  year = 2018,
  url = {https://www.aimsun.com/},
  urldate = {2018-10-04}
}

@online{Vissim,
  author = {PTV},
  title = {PTV Vissim Traffic Simulation},
  year = 2018,
  url = {http://vision-traffic.ptvgroup.com/en-us/products/ptv-vissim/},
  urldate = {2018-10-04}
}

@article{eberlein1998real,
  title={The real-time deadheading problem in transit operations control},
  author={Eberlein, Xu Jun and Wilson, Nigel HM and Barnhart, Cynthia and Bernstein, David},
  journal={Transportation Research Part B: Methodological},
  volume={32},
  number={2},
  pages={77--100},
  year={1998},
  publisher={Elsevier}
}

@article{sanchez2016real,
  title={Real-time holding control for high-frequency transit with dynamics},
  author={S{\'a}nchez-Mart{\'\i}nez, GE and Koutsopoulos, HNm and Wilson, NHM},
  journal={Transportation Research Part B: Methodological},
  volume={83},
  pages={1--19},
  year={2016},
  publisher={Elsevier}
}

@article{hickman2001analytic,
  title={An analytic stochastic model for the transit vehicle holding problem},
  author={Hickman, Mark D},
  journal={Transportation Science},
  volume={35},
  number={3},
  pages={215--237},
  year={2001},
  publisher={INFORMS}
}

@article{berrebi2015real,
  title={A real-time bus dispatching policy to minimize passenger wait on a high frequency route},
  author={Berrebi, Simon J and Watkins, Kari E and Laval, Jorge A},
  journal={Transportation Research Part B: Methodological},
  volume={81},
  pages={377--389},
  year={2015},
  publisher={Elsevier}
}

@article{schmocker2016bus,
  title={Bus bunching along a corridor served by two lines},
  author={Schm{\"o}cker, Jan-Dirk and Sun, Wenzhe and Fonzone, Achille and Liu, Ronghui},
  journal={Transportation Research Part B: Methodological},
  volume={93},
  pages={300--317},
  year={2016},
  publisher={Elsevier}
}

@article{andersson1981mathematical,
  title={A mathematical model of an urban bus route},
  author={Andersson, Per-{\AA}ke and Scalia-Tomba, Gian-Paolo},
  journal={Transportation Research Part B: Methodological},
  volume={15},
  number={4},
  pages={249--266},
  year={1981},
  publisher={Elsevier}
}

@article{cats2010mesoscopic,
  title={Mesoscopic modeling of bus public transportation},
  author={Cats, Oded and Burghout, Wilco and Toledo, Tomer and Koutsopoulos, Haris},
  journal={Transportation Research Record: Journal of the Transportation Research Board},
  number={2188},
  pages={9--18},
  year={2010},
  publisher={Transportation Research Board of the National Academies}
}

@article{daganzo2009headway,
  title={A headway-based approach to eliminate bus bunching: Systematic analysis and comparisons},
  author={Daganzo, Carlos F},
  journal={Transportation Research Part B: Methodological},
  volume={43},
  number={10},
  pages={913--921},
  year={2009},
  publisher={Elsevier}
}

@article{fonzone2015model,
  title={A model of bus bunching under reliability-based passenger arrival patterns},
  author={Fonzone, Achille and Schm{\"o}cker, Jan-Dirk and Liu, Ronghui},
  journal={Transportation Research Procedia},
  volume={7},
  pages={276--299},
  year={2015},
  publisher={Elsevier}
}

@article{tang2012new,
  title={A new car-following model accounting for varying road condition},
  author={Tang, Tieqiao and Wang, Yunpeng and Yang, Xiaobao and Wu, Yonghong},
  journal={Nonlinear Dynamics},
  volume={70},
  number={2},
  pages={1397--1405},
  year={2012},
  publisher={Springer}
}

@article{sun2018considering,
  title={Considering passenger choices and overtaking in the bus bunching problem},
  author={Sun, Wenzhe and Schm{\"o}cker, Jan-Dirk},
  journal={Transportmetrica B: Transport Dynamics},
  volume={6},
  number={2},
  pages={151--168},
  year={2018},
  publisher={Taylor \& Francis}
}

@article{chow2017modelling,
  title={Modelling and managing bus service regularity with influence of prevailing traffic},
  author={Chow, Andy HF and Li, Shuai},
  journal={Transportmetrica B: Transport Dynamics},
  pages={1--25},
  year={2017},
  publisher={Taylor \& Francis}
}

@article{chen2005dynamic,
  title={Dynamic prediction method with schedule recovery impact for bus arrival time},
  author={Chen, Mei and Liu, Xiaobo and Xia, Jingxin},
  journal={Transportation Research Record: Journal of the Transportation Research Board},
  number={1923},
  pages={208--217},
  year={2005},
  publisher={Transportation Research Board of the National Academies}
}

@article{chen2009analyzing,
  title={Analyzing urban bus service reliability at the stop, route, and network levels},
  author={Chen, Xumei and Yu, Lei and Zhang, Yushi and Guo, Jifu},
  journal={Transportation research part A: policy and practice},
  volume={43},
  number={8},
  pages={722--734},
  year={2009},
  publisher={Elsevier}
}

@article{kieu2018stochastic,
  title={Stochastic collective model of public transport passenger arrival process},
  author={Kieu, Le Minh and Cai, Chen},
  journal={IET Intelligent Transport Systems},
  volume={12},
  number={9},
  year={2018}
}

@article{lewis1979simulation,
  title={Simulation of nonhomogeneous Poisson processes by thinning},
  author={Lewis, PA W and Shedler, Gerald S},
  journal={Naval research logistics quarterly},
  volume={26},
  number={3},
  pages={403--413},
  year={1979},
  publisher={Wiley Online Library}
}


@article{oloo_adaptive_2017,
  title = {An {{Adaptive Agent}}-{{Based Model}} of {{Homing Pigeons}}: {{A Genetic Algorithm Approach}}},
  volume = {6},
  issn = {2220-9964},
  shorttitle = {An {{Adaptive Agent}}-{{Based Model}} of {{Homing Pigeons}}},
  doi = {10.3390/ijgi6010027},
  language = {en},
  number = {1},
  journal = {ISPRS International Journal of Geo-Information},
  author = {Oloo, Francis and Wallentin, Gudrun},
  month = jan,
  year = {2017},
  keywords = {ABM,data assimilation},
  pages = {27},
  file = {/Users/nick/Zotero/storage/METXIPGD/ijgi-06-00027.pdf}
}

@article{fan2016waiting,
	title={Waiting time perceptions at transit stops and stations: Effects of basic amenities, gender, and security},
	author={Fan, Yingling and Guthrie, Andrew and Levinson, David},
	journal={Transportation Research Part A: Policy and Practice},
	volume={88},
	pages={251--264},
	year={2016},
	publisher={Elsevier}
}

@article{kumar2017bus,
	title={Bus travel time prediction using a time-space discretization approach},
	author={Kumar, B Anil and Vanajakshi, Lelitha and Subramanian, Shankar C},
	journal={Transportation Research Part C: Emerging Technologies},
	volume={79},
	pages={308--332},
	year={2017},
	publisher={Elsevier}
}

@article{wang2000data,
	title={Data assimilation and its applications},
	author={Wang, Bin and Zou, Xiaolei and Zhu, Jiang},
	journal={Proceedings of the National Academy of Sciences},
	volume={97},
	number={21},
	pages={11143--11144},
	year={2000},
	publisher={National Acad Sciences}
}
