# Supplementary material for: Dealing with uncertainty in agent-based models for short-term predictions
Source: R Soc Open Sci. 2020 Jan 15;7(1):191074. doi: 10.1098/rsos.191074 (PMC7029931; doi:10.1098/rsos.191074)
Supplement: Supplementary material [file rsos191074supp1.zip › AppendixB.tex]

\section*{Appendix B: Cross Entropy Method for Parameter Calibration}

This Appendix describes the pseudocode for the Cross Entropy Method for Normal distribution \citep{rubinstein1999cross}. 

\begin{algorithm} [H]	
	%\scriptsize
	\SetAlgoLined
	Set $p=(\mu_1,\sigma_1,\mu_2,\sigma_2,...,\mu_K,\sigma_K)$ \quad \%Initial distribution parameters 
	
	Set $M$ \quad     \%Number of stops
	
	Set $T$  \quad  \% Maximum iteration number
	
	Set $I$  \quad  \% Maximum iteration number 
	
	Set $\rho$  \quad \% Set selection ratio
	
	\For {$t$ from 1 to $T$} { \  \%Main CEM loop
	
	    \For {$i$ from 1 to $I$} {
	
	Draw $y^{(i)}$ from $\mathcal{N}(\mu,\sigma)$  \quad  \%Draw $I$ samples
	
	Compute $f^i:=f(y^{(i)}$}
	
	Sort $f^i$-values \quad  \%Order by decreasing magnitude
	
	$\gamma \leftarrow f_{\rho.I}$ \quad  \%Set threshold 
	
	$L_\gamma \leftarrow \{ y^{(i)} | f(y^{(i)}) \leq \gamma$  \quad  \%Collect elite samples 
	
	$\mu'_j = \frac{1}{L_\gamma} \sum_{i=1}^{L_\gamma} \mu_{i,j}$  \quad  \%Update $\mu$

	$\sigma'_j = \frac{1}{L_\gamma} \sum_{i=1}^{L_\gamma} \sigma_{i,j}$   \quad  \%Update $\sigma$
	
	$\mu_j \leftarrow \alpha \mu'_j + (1 - \alpha)  \mu_j$ \quad \%Update with step size $\alpha$
	
	$\sigma_j \leftarrow \alpha \sigma'_j + (1 - \alpha)  \sigma_j$ \quad \%Update with step size $\alpha$
	}
	\caption{Cross-Entropy Method for Normal distribution}
	\label{algo:CEM}
\end{algorithm}
