# Supplementary material for: Dealing with uncertainty in agent-based models for short-term predictions
Source: R Soc Open Sci. 2020 Jan 15;7(1):191074. doi: 10.1098/rsos.191074 (PMC7029931; doi:10.1098/rsos.191074)
Supplement: Supplementary material [file rsos191074supp1.zip › response_2_minor.tex]

\section*{Response to reviewers}

We would like to thank the two anonymous reviewers, Dr Danica Vukadinovic Greetham (Associate Editor) and Marta Kwiatkowska (Subject Editor) for their valuable comments. We are also delighted that the current manuscript only needs minor revisions to be published at the Royal Society Open Science. Our responses to each comment are below (with responses for Reviewer 2 from page~\pageref{reviewer2}).

\subsection*{Associate Editor Comments}

Thank you for accepting the paper. we have addressed all of your concerns in the current manuscript

\subsection*{Reviewer 1}


\textbf{Question 1.1.} \textit{This comment was not properly conveyed to the authors, so this reviewer asks again; The author said that the historical data is used for the parameter calibration, and the real-time data is used in the data assimilation. Then, the result of the data assimilation compared with the real-time data for the evaluation. It seems analogy that the training data is used in the model validation.  Do the authors apply any kinds of cross validations?}

Thank you for your very constructive comments. We have been able to improve the clarity and quality of the paper thanks to your feedback. To address this comment, we have added some more explanation of the Figure 1 in Section 2 (p.5)

\begin{formal}
    Any simulation model, in practice, is essentially an imperfect replication of reality. For instance, the real bus operation is both \textit{dynamic} (the system states are changing over time) and \textit{stochastic} (there is inherent randomness in the system). Recall that the objective of this paper is to improve the accuracy of short-term forecasts using Agent-Based Models by performing dynamic state estimation of the current system state. This is essentially the final product at time $t+1$ in Figure \ref{fig:workflow}. Improvements of the forecasts at time $t+1$ is archived by improving the estimation of system state at time $t$, by using Data Assimilation to transform a `Prior state vector' (pure models' estimates) to a `Posterior state vector' (models' estimates combined with real-time data). 

\end{formal}

In short, the `cross-validation' is done by comparing the `Improved forecasts' at time $t+1$ with the synthetic real-time data at time $t+1$, with the results illustrated in Figure 7, 8, and 9. The real-time data therefore is always unseen  to the models. For a video of the model in action, see:
\url{https://github.com/leminhkieu/leminhkieu.github.io/blob/master/videos/bussim-pf-video.mp4}

\hspace{1em} \hrule $ $ \hspace{1em} \\
\textbf{Question 1.2.} \textit{In Section 2, this reviewer considers that machine learning and simulation are not compared with same weights; because listing the weakness of the machine learning and the benefits of the simulation, readers may misread the points. the balanced comparison should be backed up in the text. Also, the analytic model is not relevant to reveal the underlying process.}

Thank you for your comment. The fact that machine learning models will provide accurate and efficient predictions has now been discussed in Section 2 of the manuscript. 

\hspace{1em} \hrule $ $ \hspace{1em} \\
\textbf{Question 1.3.} \textit{The authors argue that Figure 3 is required in this paper. If so, Figure 3 needs more explanations on the caption and the texts. Currently, This reviewer failed to understand what the y-axis means: distance is a relative metric, so it need to be explained.}

We have added more explaination of the Figure 3 to address your comment. 

\begin{formal}
As described in Section \ref{s:problem}, we use BusSim-truth to generate two sets of synthetic data: (1) `historical' GPS data that simulate normal bus route operation over a number of days and are used for calibration; and (2) `real-time' GPS data that represents a single run of the model and are used to represent the bus system \textit{today}. These are visualised in the time-space diagram in Figure~\ref{fig:historical_realtime}. Each coloured line shows the trajectory of one bus in the `historical' GPS data. The bold black lines are another instance of the bus trajectory that we consider as the `real-time' GPS data.

The x-axis shows the time of simulation from 0 to 6000 seconds, where multiple bus services can be found. The y-axis shows the distance from the first bus stop (distance equals zero) to the last stop (distance equals 40,000 m). Assuming that all buses start their service on-time, Figure~\ref{fig:historical_realtime} shows bunches of bus service (each with a different colour) and their associated synthetic real-time data (bold lines). As the BusSim-truth model is stochastic, there are a spread of trajectories within each service. This is similar to the reality where buses operate slightly differently on multiple days. 
\end{formal}

\subsection*{Reviewer 2\label{reviewer2}}

\textbf{Question 2.1.} \textit{The authors chose not to include noise in the BusSim-Truth model (or equivalently) to the generated data. I believe that this should be in the analysis, because let's say for example that something "extreme" occurs and the available "real" data do not make any sense (for example extreme malfunctions of the positioning services). What would happen in this case? What would be the behavior of the model? Does the algorithm account for such an event?}

This is a very good point; in the current paper we decided not to add noise in the data, because GPS data nowadays has very good positioning accuracy that 5-10m noise in position accuracy did not show significant difference in model performance, when our bus route is 40,000m. We instead focus on the problem of uncertainty in this paper, when information is missing in real-time (e.g. traffic condition, number of passengers waiting at the downstream stops). However, we admit that the uncertainty from cases when the data are completely non-sensical has not been addressed in this paper. Data assimilation methods, similar to many other data-driven methods such as machine learning, require and rely on the quality of data. We assume that the data have a good quality and added this limitation of the current work to Section 5.

\begin{formal}
Data assimilation methods, similar to many other data-driven methods, require and rely on the quality of data. Another limitation of this work is with regard to the cases where the data have major discrepancy, that have not been addressed in this current framework. The current models, in principal, should still produce particles that are more reliable than data that are highly inaccurate. Future studies may look at developing a data quality check procedure into the framework in Figure \ref{fig:workflow} to allow skipping the data assimilation step if the data quality deteriorates to a certain value. 
\end{formal}

\hspace{1em} \hrule $ $ \hspace{1em} \\
\textbf{Question 2.2.} \textit{I have observed some minor mistakes. P3 line 21, P3.line 57 "more complex phenomen*a*"
p6.line 27 "it*s* paramaters"
.}  

Thank you for your feedback. Various minor grammar and spelling mistakes have been addressed in the revised version of this paper. 
