# Supplementary material for: Dealing with uncertainty in agent-based models for short-term predictions
Source: R Soc Open Sci. 2020 Jan 15;7(1):191074. doi: 10.1098/rsos.191074 (PMC7029931; doi:10.1098/rsos.191074)
Supplement: Supplementary material [file rsos191074supp1.zip › media_summary.tex]

Agent-based models are gaining traction as one of the most powerful modelling tools within the social sciences. However, one of the major drawbacks is their inability to incorporate real-time data to make accurate short-term predictions. This paper presents an approach that allows ABMs to be dynamically optimised, through a combination of parameter calibration and data assimilation. We use the exemplar of a bus route system to explore these methods.  
